# Supplementary material for: A survey of biosecurity practices of pig farmers in selected districts affected by African swine fever in Uganda
Source: Front Vet Sci. 2023 Aug 17;10:1245754. doi: 10.3389/fvets.2023.1245754 (PMC10469975; doi:10.3389/fvets.2023.1245754)
Supplement: Supplementary file 1 [file Data_Sheet_1.zip]

Archive with 5 entries (5 files):
- Supplementary file 1_Farmer questionnaire in English.pdf
- Supplementary file 2_Key informants' questionnaire.pdf
- Supplementary file 3_Field observation checklist.pdf
- Supplementary file 4_Field observation checklist_Modified.pdf
- Supplementary tables.docx
